# Supplementary material for: Aliro: an automated machine learning tool leveraging large language models
Source: Bioinformatics. 2023 Oct 5;39(10):btad606. doi: 10.1093/bioinformatics/btad606 (PMC10576163; doi:10.1093/bioinformatics/btad606)
Supplement: btad606_Supplementary_Data [file btad606_supplementary_data.zip]

Archive with 2 entries (2 files):
- Aliro_Application_Note_Supplementary (2).pdf
- Aliro Application Note Supplementary.zip
